# Supplementary material for: Dominant Bacterial Phyla from the Human Gut Show Widespread Ability To Transform and Conjugate Bile Acids
Source: mSystems. 2021 Aug 31;6(4):10.1128/msystems.00805-21. doi: 10.1128/msystems.00805-21 (PMC12338150; doi:10.1128/msystems.00805-21)
Supplement: TABLE S3 [file msystems.00805-21-st003.xlsx]

## Sheet: Figure4.RawData24hours
Figure 4 values for heat map at 24 hours*
Strain Name	CDCA to 7-oxoLCA	CA to 7-oxoDCA	CA to 12-oxoCDCA	DCA to 12-oxoLCA	CA to 3-oxoCA	CDCA to 3-oxoCDCA	DCA to 3-oxoDCA	DCA to HDCA	CDCA to UDCA	CA to β-MCA	CDCA to LCA	CA to DCA	CA to 7,12-dioxoLCA
Lactobacillus ruminis						0.112311
Proteus penneri	0.392415
Escherichia fergusonii	0.203626
Escherichia coli K12	33.7543	8.13787
Fusobacterium varium	22.0793	22.5359
Alistipes indistinctus	1.47088	15.4762				0.102139	0.348444
Bacteroides vulgatus	0.197577	0.173759										0.25087
Bacteroides finegoldii	88.2494	46.6475	0.133994	0.153727
Bacteroides intestinalis	81.1489	53.3141
B. thetaiotaomicron 3731	86.6518	53.0978	0.195221
Bacteroides ovatus	72.5273	7.35802
Bacteroides caccae	91.48	49.1178
B. thetaiotaomicron VPI-5482	79.516	59.775	0.23579
Bacteroides xylanisolvens	73.3838	57.8973
B. thetaiotaomicron 7330	86.6518	53.0978
B. pseudocatenulatum	0.238682					0.101847
Bifidobacterium adolescentis	0.301397					0.159513						0.093564
Bifidobacterium dentium	0.181375					0.137789
Bifidobacterium bifidum	0.40632					0.169339
Collinsella aerofaciens			2.65423	6.85272	0.540591	1.23256	1.19603		0.201461
Collinsella stercoris	0.209057		0.707927	2.41334				0.72839
Collinsella intestinalis	0.21451				1.13039	3.13886	3.94951
Streptococcus infantarius	0.225964					0.103395
Holdemania filiformis	15.6009	38.577	5.2983	5.91339		0.103704							0.275761
E. ramosum			2.53347	11.3007
Enterocloster bolteae	0.334107
Hungatella hathewayi	0.192774	0.119311	1.1293	1.32132
Clostridium M62_1	7.99987	18.0911
Roseburia intestinalis	0.372366					0.15566
Ruminococcus GM2/1	0.205892				0.711317	1.89665	3.8477
Blautia luti						0.168196	0.111869
Clostridium leptum	0.214099					0.184121
Ruminococcus gnavus					1.44027	2.50014	1.05518		0.229209	2.81232
Clostridium asparagiforme	0.208856		0.315018	0.26206		0.15344	0.275957
Clostridium hylemonae	0.216782		0.223391	0.15526								0.167079
Dorea formicigenerans	0.222528		0.505485	4.44761
Dorea longicatena	0.267357
Coprococcus comes	0.235305		0.792754	0.550497
Tyzzerella nexilis	0.299206
Clostridium scindens	26.7983	4.08758				1.41651
Ruminococcus torques	0.328764				0.415198	0.662547	0.54735
Blautia hansenii						0.268533	0.233624
*All measurements are in μM.

## Sheet: Figure4.RawData48hours
	Figure 4 values for heat map at 48 hours*
	Strain Name	CDCA to 7-oxoLCA	CA to 7-oxoDCA	CA to 12-oxoCDCA	DCA to 12-oxoLCA	CA to 3-oxoCA	CDCA to 3-oxoCDCA	DCA to 3-oxoDCA	DCA to HDCA	CDCA to UDCA	CA to β-MCA	CDCA to LCA	CA to DCA	CA to 7,12-dioxoLCA
A12	Lactobacillus ruminis						0.107372
D11	Proteus penneri	3.83763	0.560344
D6	Escherichia fergusonii	0.225234
B01	Escherichia coli K12	48.4239	16.4683
A3	Fusobacterium varium	19.0215	17.5592
A6	Alistipes indistinctus	1.44877	24.4137				0.189694	0.536821
G1	Bacteroides vulgatus	0.165118	0.157518										0.190721
G4	Bacteroides finegoldii	84.47	46.6541	0.144868	0.188252
D3	Bacteroides intestinalis	56.3349	37.3899
D8	B. thetaiotaomicron 3731	93.9467	61.4854	0.0937394
C1	Bacteroides ovatus	76.4632	6.1277
D12	Bacteroides caccae	90.221	44.401
F6	B. thetaiotaomicron VPI-5482	82.9156	50.5682	0.208823
A4a	Bacteroides xylanisolvens	81.3711	61.0702
	B. thetaiotaomicron 7330	93.9467	61.4854
A8	B. pseudocatenulatum	0.233887					0.109976
G12	Bifidobacterium adolescentis	0.275417					0.141076						0.100439
C4	Bifidobacterium dentium	0.223621					0.202841	0.217859
C10	Bifidobacterium bifidum	0.337243					0.165299
H12	Collinsella aerofaciens	0.188716		1.23332	12.5857	0.327895	3.74252	2.67423		0.125585
B12	Collinsella stercoris	0.226268		1.13589	4.36594		0.129893		1.55624
E2	Collinsella intestinalis	0.274671				2.29175	9.35212	7.23455
E6	Streptococcus infantarius	0.211971					0.104466
D10	Holdemania filiformis	32.1819	66.4052	7.92532	6.96503									0.941347
E10s	E. ramosum			2.00785	11.752
D1	Enterocloster bolteae	0.318773					0.827814	1.64941
E4a	Hungatella hathewayi	0.158766	0.125692	5.23286	3.63675			0.201196
D9	Clostridium M62_1	34.1733	24.4259				0.108162
G2a	Roseburia intestinalis	0.295475					0.12754						0.104436
F8	Ruminococcus GM2/1	0.218418				0.583575	1.8457	3.00813
H2	Blautia luti	0.18592					0.145744	0.389591
B5	Clostridium leptum	0.229668					0.18446
G7	Ruminococcus gnavus					1.3232	2.77814	3.34682		0.201073	3.44099
H4	Clostridium asparagiforme	0.248964		0.578372	1.61555		0.127844	0.233761
H10	Clostridium hylemonae	0.247475		2.53642	28.5608							59.3555	3.64474
C8	Dorea formicigenerans	0.191942		1.19432	14.6769			0.160498
E3	Dorea longicatena	0.334255					0.160292
E8	Coprococcus comes	0.206497		1.68133	13.0988
E7	Tyzzerella nexilis	0.339422					0.178743
Q4D8	Clostridium scindens	61.9032	5.12711				1.27604					0.152179
A2	Ruminococcus torques	0.295497				0.121796	0.206381	0.19281
B9	Blautia hansenii						0.107848	0.174691
	*All measurements are in μM.

## Sheet: SuppFig1.RawData24hours
Supplementary Figure 2 values for heat map at 24 hours*
	7-oxoLCA	7-oxoDCA	12-oxoCDCA	12-oxoLCA	3-oxoCA	3-oxoCDCA	3-oxoDCA	HDCA	UDCA	β-MCA	LCA	7,12-dioxoLCA
Lactobacillus ruminis						0.131795
Proteus penneri	0.367668
Escherichia fergusonii	0.211079
Escherichia coli K12	34.117	9.87631
Fusobacterium varium	23.3752	29.0989
Alistipes indistinctus	0.938414	5.43444					0.511245
Bacteroides vulgatus	0.172231
Bacteroides finegoldii	78.7921	44.0968	0.135923
Bacteroides intestinalis	71.1778	49.8824
B. thetaiotaomicron 3731	76.1673	70.9388	0.184468
Bacteroides ovatus	75.5134	57.9532
Bacteroides caccae	98.3646	48.7914
B. thetaiotaomicron VPI-5482	63.8746	54.3912	0.118995	0.170658
Bacteroides xylanisolvens	64.7634	56.8976
B. thetaiotaomicron 7330	76.1673	70.9388
B. pseudocatenulatum	0.260568					0.113012
Bifidobacterium adolescentis	0.252488					0.108693
Bifidobacterium dentium	0.24133					0.189188	0.228779
Bifidobacterium bifidum	0.301843					0.147162
Collinsella aerofaciens			1.58964	3.79744	0.272279	1.13459	0.773817		0.203033
Collinsella stercoris	0.215969		0.652294	2.05261				0.800886
Collinsella intestinalis	0.25019				1.6997	3.54691	3.26484
Streptococcus infantarius	0.247876					0.119183
Holdemania filiformis	14.779	9.01871	1.75589	3.72997
E. ramosum			3.35577	7.34794
Enterocloster bolteae	0.284034
Hungatella hathewayi	0.212821		0.296077	0.989371
Clostridium M62_1	5.51074	8.86666
Roseburia intestinalis	0.402158					0.162719
Ruminococcus GM2/1	0.224357				2.30902	3.92105	4.90189
Blautia luti	0.176039					0.101579	0.10053
Clostridium leptum	0.214667					0.143512
Ruminococcus gnavus					0.694602	0.98983	0.910509		0.255999	3.83666
Clostridium asparagiforme	0.189102		0.353883	0.848575		0.122465	0.263792
Clostridium hylemonae	0.208304		0.155937	0.224722
Dorea formicigenerans	0.166254		1.32565	2.27712
Dorea longicatena	0.254548
Coprococcus comes	0.250575		0.781607	0.945274
Tyzzerella nexilis	0.279561
Clostridium scindens	20.2302	20.0574			0.477752	0.958765
Ruminococcus torques	0.221396					0.129257	0.174486
Blautia hansenii					0.131446	0.314626	0.224774
*All measurements are in μM.

## Sheet: SuppFig1.RawData48hours
Supplementary Figure 2 values for heat map at 48 hours*
	7-oxoLCA	7-oxoDCA	12-oxoCDCA	12-oxoLCA	3-oxoCA	3-oxoCDCA	3-oxoDCA	HDCA	UDCA	β-MCA	LCA	7,12-dioxoLCA
Lactobacillus ruminis						0.117956
Proteus penneri	4.6062	0.520215
Escherichia fergusonii	0.233736
Escherichia coli K12	50.5479	23.8031
Fusobacterium varium	26.2392	27.9959
Alistipes indistinctus	0.942961	5.13991					0.536182
Bacteroides vulgatus	0.101618
Bacteroides finegoldii	85.8928	44.9766	0.11737
Bacteroides intestinalis	68.6527	44.4194
B. thetaiotaomicron 3731	85.4944	85.066	0.372669
Bacteroides ovatus	67.3544	64.9677
Bacteroides caccae	80.5915	41.8064
B. thetaiotaomicron VPI-5482	77.8654	68.2032		0.133084
Bacteroides xylanisolvens	71.2281	59.8792
B. thetaiotaomicron 7330	85.4944	85.066
B. pseudocatenulatum	0.226712					0.105387
Bifidobacterium adolescentis	0.273125					0.132328
Bifidobacterium dentium	0.18273					0.149247	0.258738
Bifidobacterium bifidum	0.25258					0.100883
Collinsella aerofaciens	0.12381		0.828758	6.67003	0.159735	1.95744	1.31559		0.181736
Collinsella stercoris	0.221124		0.964696	3.07959				1.54025
Collinsella intestinalis	0.263352				1.89779	6.30076	5.02114
Streptococcus infantarius	0.1763
Holdemania filiformis	27.7402	19.2626	1.89045	5.15882								0.171202
E. ramosum			4.4295	9.15309
Enterocloster bolteae	0.313341					0.339029	0.901948
Hungatella hathewayi	0.204804		2.14549	3.41442			0.375233
Clostridium M62_1	31.2417	20.4241				0.109102
Roseburia intestinalis	0.295702					0.142108	0.11616
Ruminococcus GM2/1	0.208065				0.819103	1.41502	1.75748
Blautia luti	0.123196					0.106039	0.215864
Clostridium leptum	0.230212					0.200379
Ruminococcus gnavus					1.47327	2.2972	2.4909		0.292149	3.95643
Clostridium asparagiforme	0.230331		0.585538	1.70359		0.117169	0.226301
Clostridium hylemonae	0.2229		2.6511	32.0887							0.816213
Dorea formicigenerans	0.177317		5.34382	10.5853			0.104065
Dorea longicatena	0.30648					0.132313
Coprococcus comes	0.256739		1.07151	8.77617		0.114295
Tyzzerella nexilis	0.289632					0.136736
Clostridium scindens	30.7645	25.6413			0.587509	1.16919
Ruminococcus torques	0.258721				0.226457	0.60096	0.642792
Blautia hansenii						0.118385	0.13932
*All measurements are in μM.

## Sheet: QualitativeScreen
Qualitative in vitro Screen Data
Strain	Phylum	Secondary bile acids?	LCA	3-oxoDCA	12-oxoLCA	HDCA	7-oxoDCA	3-oxoCA	7-oxoCDCA	UDCA	β-MCA	DCA
Bifidobacterium adolescentis	Actinobacteria	Yes							x
Bifidobacterium bifidum	Actinobacteria	Yes							x
Bifidobacterium dentium	Actinobacteria	Yes		x
Bifidobacterium pseudocatenulatum	Actinobacteria	Yes
Collinsella aerofaciens	Actinobacteria	Yes		x	x			x		x
Collinsella intestinalis	Actinobacteria	Yes	x	x				x
Collinsella stercoris	Actinobacteria	Yes			x	x				x
Alistipes indistinctus	Bacteroidetes	Yes		x		x	x		x
Bacteroides caccae	Bacteroidetes	Yes					x		x
Bacteroides finegoldii	Bacteroidetes	Yes					x
Bacteroides intestinalis	Bacteroidetes	Yes			x		x		x
Bacteroides ovatus	Bacteroidetes	Yes	x		x		x		x
Bacteroides thetaiotaomicron 3731	Bacteroidetes	Yes					x		x
Bacteroides thetaiotaomicron 7330	Bacteroidetes	Yes					x		x
Bacteroides thetaiotaomicron VPI-5482	Bacteroidetes	Yes					x		x
Bacteroides uniformis	Bacteroidetes	Yes							x
Bacteroides vulgatus	Bacteroidetes	Yes							x
Bacteroides xylanisolvens	Bacteroidetes	Yes	x				x		x
Blautia hansenii	Firmicutes	Yes						x
Blautia luti	Firmicutes	Yes		x				x
Clostridium asparagiforme	Firmicutes	Yes		x	x
Clostridium hylemonae	Firmicutes	Yes	x		x
Clostridium leptum	Firmicutes	Yes						x
Clostridium M62_1	Firmicutes	Yes			x		x		x
Clostridium scindens	Firmicutes	Yes					x		x
Coprococcus comes	Firmicutes	Yes			x
Dorea formicigenerans	Firmicutes	Yes		x	x
Dorea longicatena	Firmicutes	Yes										x
Enterocloster bolteae (formerly Clostridium)	Firmicutes	Yes		x				x
Erysipelatoclostridium ramosum (formerly Clostridium)	Firmicutes	Yes			x
Holdemania filiformis	Firmicutes	Yes			x		x		x
Hungatella hathewayi (formerly Clostridium)	Firmicutes	Yes		x	x
Lactobacillus ruminis	Firmicutes	Yes	x
Roseburia intestinalis	Firmicutes	Yes							x
Ruminococcus GM2/1	Firmicutes	Yes		x				x
Ruminococcus gnavus	Firmicutes	Yes		x				x		x	x
Ruminococcus torques	Firmicutes	Yes		x				x
Streptococcus infantarius	Firmicutes	Yes
Tyzzerella nexilis (formerly Clostridium nexile)	Firmicutes	Yes										x
Fusobacterium varium	Fusobacterium	Yes	x		x		x		x
Escherichia coli K12 MG1655	Proteobacteria	Yes			x		x		x
Escherichia fergusonii	Proteobacteria	Yes					x		x
Proteus penneri	Proteobacteria	Yes							x
Bifidobacterium angulatum	Actinobacteria	No
Bacteroides cellulosilyticus	Bacteroidetes	No
Bacteroides coprophilus	Bacteroidetes	No
Bacteroides dorei	Bacteroidetes	No
Bacteroides plebeius	Bacteroidetes	No
Bacteroides stercoris	Bacteroidetes	No
Parabacteroides distasonis	Bacteroidetes	No
Parabacteroides johnsonii	Bacteroidetes	No
Parabacteroides merdae	Bacteroidetes	No
Anaerococcus hydrogenalis	Firmicutes	No
Clostridium sporogenes	Firmicutes	No
Clostridium symbiosum	Firmicutes	No
Eubacterium biforme	Firmicutes	No
Eubacterium eligens	Firmicutes	No
Eubacterium rectale	Firmicutes	No
Faecalibacterium prausnitzii M21/2	Firmicutes	No
Marvinbryantia formatexigens (formerly Bryantella formatexigens)	Firmicutes	No
Megamonas funiformis	Firmicutes	No
Mitsuokella multacida	Firmicutes	No
Ruminococcus lactaris	Firmicutes	No
Subdoligranulum variabile	Firmicutes	No
Victivallis vadensis	Lentisphaerae	No
Citrobacter youngae	Proteobacteria	No
Desulfovibrio piger GOR1	Proteobacteria	No
Edwardsiella tarda	Proteobacteria	No
Enterobacter cancerogenus (formerly taylorae)	Proteobacteria	No
Klebsiella oxytoca BA1	Proteobacteria	No
Providencia rettgeri	Proteobacteria	No
Providencia stuartii	Proteobacteria	No
Akkermansia muciniphila	Verrucomicrobia	No
Grey bars represent strains that did not have any positive hits in the first round, but were re-analyzed, quantitatively on the mass spectrometer regardless.
