# Supplementary material for: Dominant Bacterial Phyla from the Human Gut Show Widespread Ability To Transform and Conjugate Bile Acids
Source: mSystems. 2021 Aug 31;6(4):10.1128/msystems.00805-21. doi: 10.1128/msystems.00805-21 (PMC12338150; doi:10.1128/msystems.00805-21)
Supplement: TABLE S4 [file msystems.00805-21-st004.xlsx]

## Sheet: QuantifiedGly(re)conjugation
Microbial reconjugation of DCA, CDCA, and CA to glycine*
Strain Name	Phylum	DCA to GDCA (μM)				CDCA to GCDCA (μM)				CA to GCA (μM)
		Individual BAs		Mixed BAs		Individual BAs		Mixed BAs		Individual BAs		Mixed BAs
		24 hrs	48 hrs	24 hrs	48 hrs	24 hrs	48 hrs	24 hrs	48 hrs	24 hrs	48 hrs	24 hrs	48 hrs
Bacteroides vulgatus	Bacteriodetes	0.0551675	0.114203	0.0389273	0.0737453		0.0924693	0.064055	0.104128
Bacteroides intestinalis	Bacteriodetes	0.140497	0.059		0.100054
Bacteroides uniformis	Bacteriodetes	0.428205	0.35632	0.342951	0.388333	0.699655	0.51221	0.582346	0.444669
Bacteroides thetaiotaomicron 3731	Bacteriodetes	0.036	0.169198	0.038	0.153716		0.041
Bacteroides xylanisolvens	Bacteriodetes	1.02417	0.859775	0.889885	0.735228	0.108101	0.093	0.0929563
Bacteroides ovatus	Bacteriodetes	0.293228	0.546438	0.255598	0.566267	0.0454089	0.0827548	0.0504111	0.0499851
Bacteroides caccae	Bacteriodetes	0.0548102	0.0574978	0.0542025	0.0417087
Bacteroides thetaiotaomicron VPI-5482	Bacteriodetes	0.203619	0.0966858	0.0839606	0.0675697		0.036383	0.0182265
Lactobacillus ruminis	Firmicutes	0.044849	0.0484994	0.0403441	0.0406127		0.048146	0.041051	0.0425903	0.0114398	0.0147438	0.0118166	0.0121669
Holdemania filiformis	Firmicutes	0.0236647	0.0353909	0.0237306	0.0137181	0.0302853	0.0357717	0.0360279
Collinsella aerofaciens	Actinobacteria	0.10642	0.0425425	0.118818	0.0509146	0.102796	0.0448858	0.137735	0.0844308	0.0113623		0.0233764	0.00913387
Bifidobacterium pseudocatenulatum	Actinobacteria	0.157808	0.88919	0.062	0.605416	0.106659	0.473214	0.056	0.412305	0.0211295	0.0496134	0.00864384	0.0707848
Bifidobacterium adolescentis	Actinobacteria	0.438223	0.126667	0.191014	0.111074	0.2786	0.103735	0.163961	0.075	0.0521022	0.0130069	0.0302867	0.0136306
Bifidobacterium dentium	Actinobacteria	0.266714	0.039	0.290014		0.232653	0.04	0.267965			0.0178359	0.0384462
Bifidobacterium bifidum	Actinobacteria			0.0353564
Streptococcus infantarius	Firmicutes	0.962134	1.04475	0.848365	0.610287	0.647678	0.510508	0.783589	0.490204	0.098389	0.072601	0.114569	0.0807043
Hungatella hathewayi	Firmicutes	0.0204542	0.0679426	0.0715581	0.0683142	0.0281913	0.0772971	0.0987959	0.0955987
Clostridium M62/1	Firmicutes	0.0595633		0.0187187		0.0778265		0.0259637
Roseburia intestinalis	Firmicutes							0.0424274
Blautia luti	Firmicutes	0.227563	0.108975	0.221138	0.071	0.24	0.091	0.196	0.056
Ruminococcus GM2/1	Firmicutes	0.182121	0.0472049	0.150431	0.155884	0.233768		0.234742	0.196827	0.0425853	0.0250321	0.0531254	0.0838442
Ruminococcus gnavus	Firmicutes	0.08	0.124583	0.017	0.126843	0.031	0.167275	0.026	0.181956	0.0254081	0.0562934	0.0080839	0.0634635
Dorea longicatena	Firmicutes	0.510799	0.067	0.87746	0.18933	0.247935	0.099	0.671086	0.185809
Tyzzerella nexilis	Firmicutes	0.622071	0.0521075	0.0665543	0.039035	0.11	0.056	0.0615936	0.0563737
Clostridium scindens	Firmicutes	0.564162		0.410461				0.118616

## Sheet: Figure5.BA(re)conjugation24hrs
Bile acid conjugation to amino acids*
Strain Name	Phylum	DCA																CDCA															CA												LCA
		G	F	A	M	E	L	Y	R	S	W	N	H	D	Q	V	K	G	F	A	M	E	L	Y	R	W	N	H	D	Q	V	K	G	F	A	M	E	L	Y	R	S	H	D	K	G
Bacteroides vulgatus	Bacteriodetes	14033.4
Bacteroides intestinalis	Bacteriodetes	35739.5																																											20080.7
Bacteroides uniformis	Bacteriodetes	108926		29032.3														155866		77079.9		34855.3
Bacteroides thetaiotaomicron 3731	Bacteriodetes	32701.7	41734.4					10014.5																																					10925.1
Bacteroides xylanisolvens	Bacteriodetes	260528	28493	81647.2	40192.8	38868				37769.8								24082.1	72244	10211.9	32063	42308.6	44027.1	14776.3																					307389
Bacteroides ovatus	Bacteriodetes	70661.4																9355.08	91977.6				23648.1																						64174.4
Bacteroides caccae	Bacteriodetes	13208	16224.3		8576.26	10073.4															25720.2	30490.4
Bacteroides thetaiotaomicron VPI-5482	Bacteriodetes	11997.5	164324				16011.9	25868.2																																					15719.6
Lactobacillus ruminis	Firmicutes	10807.6	49334.6		13030.3		62566.4	9108.84	15789.2		13149.8		8310.86			22786.1	14200.2	7945.45	35754.6		16566.2		51451.2		12399.4	10345.1					16453.5	12015.7	10464.3	14594.5				21219.7						8258.33
Holdemania filiformis	Firmicutes	21162.6	236411	43902.6			232237	16421.1	271363				26462.8	109915		13890	328287	14375.9	255342	37841.8			312020	22841.6	243909			17388.6	126904		52015.7	244499		309436	45070.5			370592	23599	335975		32073.5	59746.7	254719
Collinsella aerofaciens	Actinobacteria	25644.9	8538.2	1.25+04#														21177.8		8.46+03#			16992.9										10393.4
Bifidobacterium pseudocatenulatum	Actinobacteria	40143	26670.4	1.79+04#	29896.1	22379.1				10126.9								23760.9	14471.8	8952.43	17152.3	18000											20664.5
Bifidobacterium adolescentis	Actinobacteria	111474	107395	3.66+04#	41539.7	47886.3	11830.7			40906.9								62065.1	128391	29201.4	73974.1	40148.7	16519.3	14778.6									50955.6	18094.3	12916.4
Bifidobacterium dentium	Actinobacteria	67846.4	28486.3	4.15+04#	20187.6	33788.4				15489								51829.3	21259.2	26225.5	13048.3	23040.7
Bifidobacterium bifidum	Actinobacteria		51415.8		21115.2	95479.3	16223.2												39514.2		53171.3	131746	10687.7
Streptococcus infantarius	Firmicutes	244746	332794	1.01+05#	170617	151255	246164	18866.5	8250.41	73672.9	20207.8	53928.3	27217.9		118165	14526.4		144287	207157	7.50+04#	181218	98684.9	141620	17242.4		11520.4	42618.6	18266.6		87004.8			96223.8	38354.2	36024.5	30010.7	9070.99	33735.3			24465.3
Hungatella hathewayi	Firmicutes	18291.6		8815.08			34248.4											13382	8184.79	8800.55			43018.4												20839.5			23439.7
Enterocloster bolteae	Firmicutes		11660.3																33634					12869.4
Clostridium M62/1	Firmicutes	53265.7	758508	5.04+04#	282462	19186.3	152829	87710	40598.1		45523.3	50118.9	28162.5	44264.8				36943	713641	4.19+04#	267699	14392.6	154392	84376.3	24955.7	56293	42767.7	25530.3	30010.3					161446	20928.5	65922.8		52257.2	17120.7	12396.3			12595.3
Roseburia intestinalis	Firmicutes		66440		15451.1	25263.4		19680	11311.1		8571.8								77890.6		36114.7	36175.6	8012.22	16955.1	12947.1	17264.8								22129.6					8769.15
Blautia luti	Firmicutes	57887.2	103496	2.25+04#				12871										53409.1	132053	2.68+04#				17212.7										12653.5	14542.1
Ruminococcus GM2/1	Firmicutes	162865	422880	5.88+04#	235399	36845.2	206950	46085.4	22195		12913.5	107255	20509.5	306058				110966	624317	5.46+04#	375096	61371.5	363802	70980.8	22522	32213.4	129066	20659.3	347203				81734.9	68040.2	29840.5	58569.4		56234.3					60354.8
Ruminococcus gnavus	Firmicutes	71930.6	204906	7.07+04#	115575	120443	12088.2	15945.8	10570.1			60959	17469.9		29233.5			14692	88590.4	9.69+03#	39595.6	34033.5		12257	10095.2		19401.6			11352.3			48766.3	32277.7	2.43+04#	21127.5
Dorea formicigenerans	Firmicutes			10074.9								50479								8639.52	14130.3						116732
Dorea longicatena	Firmicutes	129936	26665.1	1.27+05#	24420.3	23836.3				17824.4								55233.7	29599.8	6.03+04#	9984.27	28756.3		8261.01											27227.2
Coprococcus comes	Firmicutes		638313	1.45+05#	380874	229625	99710.4	66633.1	33935.3	59018.3	35140	40533.8	46413.5		197292	1.43+04#			811444	1.49+05#	524656	307054	156620	80698.6	39237.6	62396.4	52228.9	54973		342925	2.59+04#			135643	7.84+04#	113562	139207	29011.7	13216.5		29295.7
Tyzzerella nexilis	Firmicutes	158242	80567.9	6.92+04#	95375.9	79690.2		17964.5		56771								24423.5	36366.2	1.34+04#	29503.5	26402.1		13970.2										12243.1	29629.7
Clostridium scindens	Firmicutes	143511	100405	1.91+05#		190952	53364.8												118572	1.65+04#	16463.5	69189.9	125236
*values indicate MS1 raw signal intentsity.
^secondary peak due to amino acid enantiomer.
#indicates when an isolate had double peaks, suggesting presence of both D- and L-amino acid enantionmers.

## Sheet: Figure5.BA(re)conjugation48hrs
Bile acid conjugation to amino acids*
Strain Name	Phylum	DCA													CDCA												CA									LCA
		G	A	M	E	L	R	S	W	N	H	D	Q	V	G	A	M	E	L	R	W	N	H	D	Q	V	G	A	M	E	L	R	S	H	D	G
Bacteroides vulgatus	Bacteriodetes	29050.9													20599.9
Bacteroides intestinalis	Bacteriodetes	14978.7
Bacteroides uniformis	Bacteriodetes	90640.1	31040.1												114108	63146.7		81050.9
Bacteroides thetaiotaomicron 3731	Bacteriodetes	151309													19617.2																					109989
Bacteroides xylanisolvens	Bacteriodetes	218708	75251.1	62436.1	73846.4			49411.6										54209.6																		593470
Bacteroides ovatus	Bacteriodetes	131679	54092.1		18166.2			34584.9							17049	9709.3		20511.2																		148128
Bacteroides caccae	Bacteriodetes	13855.7																																		10598.6
Bacteroides thetaiotaomicron VPI-5482	Bacteriodetes	13297.7																																		47182.2
Lactobacillus ruminis	Firmicutes	11687.3		9881.09		12726.6	11451.6		11144.3					16621.2	9918.98		15665.7		9964.3	11214.7	10565.5					13462.8	13486.7				9596.04
Holdemania filiformis	Firmicutes	31649	27029.9			195900	54512.1				38912.8	84482.2		20504.7	16980.2	13712.9			149188	24445.7			20221.7	97876.4		30223.5		31996.2			226662	161666		38335.1	50782.9
Collinsella aerofaciens	Actinobacteria	10251.8													9247.31																					19646.9
Bifidobacterium pseudocatenulatum	Actinobacteria	226191	4.37+04#	125738	153027			56602.5			32186		35871.8		105420	3.25+04#	95333.9	129664					18655.9		21590.6		48521.5	9536.14	11726.1	9987.67			10850.9
Bifidobacterium adolescentis	Actinobacteria	32221.5	3.67+04#		10596.1										23109.6	1.14+04#	9134.16	11918.8									12720.6
Bifidobacterium dentium	Actinobacteria	9976.38			10844.7										8998.05												17443.4
Bifidobacterium bifidum	Actinobacteria			14919	80807.8												38924.2	121589
Streptococcus infantarius	Firmicutes	265763	8.82+04#	179986	184351		19962.3	64841.8	34607.8	48621.9	80816.5		30707.8	39813.1	113729	5.05+04#	192430	172183		17954	32395.8	43837.9	66556.7		39899.2	20595	71003.3	27974.6	50031.4	18255.1			26131.7
Hungatella hathewayi	Firmicutes	60759	2.72+04#												36691.7	2.61+04#								19168.9		10462.7		38247.6							11796.3
Enterocloster bolteae	Firmicutes			9287.41	13182.1												28592.7	34991.8			8945.14
Clostridium M62/1	Firmicutes		1.91+04#	60747.6			30439.3		72835.6	10858						1.65+04#	84642.3			18924.7	55639.2	9191.46						12049.2	17759.8			14948.9
Roseburia intestinalis	Firmicutes			11623.5	17347.1		13304.5		10763.8								25979	17473.3		13561.3	17015.2
Blautia luti	Firmicutes	27720.8	1.06+04#												20199.6	8.40+03#
Ruminococcus GM2/1	Firmicutes	42213.9	1.73+04#	48348.1			33433.8		28076	12726	13793.3	23729.1				2.50+04#	84617.5			32022.8	45202.6	20944	18571	34435.4			48044.8	21070.1	24187.2			9242.42			16221.6
Ruminococcus gnavus	Firmicutes	111410	5.33+04#	123937	124066		24438.2			33256.4	27252.4		19926.6		79402.6	4.19+04#	134001	166963		20997.4		45645.2	26517		24617.9		108045	3.75+04#	36416.3
Dorea formicigenerans	Firmicutes									36102.1							10388.6					81408
Dorea longicatena	Firmicutes			8407.56	19045.9										22059.7	1.00+04#	26021.1	38262.1										33645.7
Coprococcus comes	Firmicutes	17153.6	4.53+04#	170488	162331		39136.6	17514	56174.5	37780.4	72027.2		34052.2	4.64+04#		7.07+04#	265039	135166		29405.6	49072.4	31359.4	56987.2		29186	6.71+04#		1.40+04#	47178.2	110067
Tyzzerella nexilis	Firmicutes			18613	33762.3		14017.5								12404.4		18596.1	41026.5		14861.5
Clostridium scindens	Firmicutes	13255			47069.4													22346.9
*values indicate MS1 raw signal intentsity.
^secondary peak due to amino acid enantiomer.
#indicates when an isolate had double peaks, suggesting presence of both D- and L-amino acid enantiomers.
