# Supplementary material for: Dominant Bacterial Phyla from the Human Gut Show Widespread Ability To Transform and Conjugate Bile Acids
Source: mSystems. 2021 Aug 31;6(4):10.1128/msystems.00805-21. doi: 10.1128/msystems.00805-21 (PMC12338150; doi:10.1128/msystems.00805-21)
Supplement: TABLE S5 [file msystems.00805-21-st005.xlsx]

## Sheet: RetentionTimesConjugatedBAs
Retention times for cholic acid conjugated to amino acids.					Retention times for chenodeoxycholic acid conjugated to amino acids.					Retention times for deoxycholic acid conjugated to amino acids.
compound	formula	rt			compound	formula	rt			compound	formula	rt
CA-Glutamate	C29H47NO8	11.79			CDCA-Glutamate	C29H47NO7	13.77			DCA-Glutamate	C29H47NO7	14.28
CA-Aspartate	C28H45NO8	11.92			CDCA-Aspartate	C28H45NO7	13.93			DCA-Aspartate	C28H45NO7	14.43
CA-Threonine	C28H50N2O6	12.65			CDCA-Proline	C29H47NO5	14.25			DCA-Proline	C29H47NO5	14.91
CA-Proline	C29H47NO6	13.08			CDCA-Asparagine	C28H46N2O6	15.07			DCA-Asparagine	C28H46N2O6	15.52
CA-Asparagine	C28H46N2O7	13.19			CDCA-Glutamine	C29H48N2O6	15.18			DCA-Glutamine	C29H48N2O6	15.7
CA-Glutamine	C29H48N2O7	13.33			CDCA-Serine	C27H45NO6	15.42			DCA-Histidine	C30H47N3O5	15.98
CA-Serine	C27H45NO7	13.61			CDCA-Histidine	C30H47N3O5	15.51			DCA-Serine	C27H45NO6	15.99
CA-Histidine	C30H47N3O6	13.69			Taurochenodeoxycholic acid*	C26H45NO6S	15.73			Taurodeoxycholic acid*	C26H45NO6S	16.17
Tarurocholic acid*	C26H45NO7S	13.9			CDCA-Tyrosine	C33H49NO6	15.85			DCA-Tyrosine	C33H49NO6	16.22
Glycocholic acid	C26H43NO6	14.05			Glycochenodeoxycholic acid	C26H43NO5	15.94			Glycodeoxycholic acid	C26H43NO5	16.32
CA-Tyrosine	C33H49NO7	14.1			CDCA-Lysine	C30H52N2O5	16.09			DCA-Lysine	C30H52N2O5	16.57
CA-Lysine	C30H52N2O6	14.17			CDCA-Arginine	C30H52N4O5	16.09			DCA-Arginine	C30H52N4O5	16.59
CA-Arginine	C30H52N4O6	14.2			CDCA-Alanine - L or D	C27H45NO5	16.19			DCA-Alanine - L or D	C27H45NO5	16.63
CA-Alanine - L or D	C27H45NO6	14.43			CDCA-Alanine - L or D	C27H45NO5	16.32			DCA-Alanine - L or D	C27H45NO5	16.73
CA-Alanine - L or D	C27H45NO6	14.65			CDCA-Cysteine	C27H45NO5S	16.58			DCA-Cysteine	C27H45NO5S	17.01
CA-Valine - L or D	C29H49NO6	14.63			CDCA-Methionine	C29H49NO5S	17.07			DCA-Methionine	C29H49NO5S	17.51
CA-Valine - L or D	C29H49NO6	15.73			CDCA-Valine - L or D	C29H49NO5	16.68			DCA-Valine - L or D	C29H49NO5	17.07
CA-Cysteine	C27H45NO6S	14.83			CDCA-Valine - L or D	C29H49NO5	17.35			DCA-Valine - L or D	C29H49NO5	17.98
CA-Methionine	C29H49NO6S	15.44			CDCA-Tryptophan	C35H50N2O5	17.42			DCA-Tryptophan	C35H50N2O5	17.85
CA-Tryptophan	C35H50N2O6	15.95			CDCA-Leucine	C30H51NO5	18			DCA-Leucine	C30H51NO5	18.45
CA-Leucine	C30H51NO6	16.46			CDCA-Phenylalanine	C33H49NO5	18.11			DCA-Phenylalanine	C33H49NO5	18.59
CA-Phenylalanine	C33H49NO6	16.71			*Taurine is an amino sulfonic acid.					*Taurine is an amino sulfonic acid.
*Taurine is an amino sulfonic acid.
Additional bile acids conjugated to glycine.
compound	formula	rt
Glyco-7-oxolithocholic acid	C26H41NO5	12.91

## Sheet: FragmentSizesConjugatedBAs
Conjugated Bile Acid		Predicted Fragments								Observed Fragments (representative spectra 1)				Observed Fragments (representative spectra 2)				Mass error spectra 1				Mass error spectra 2
AA	BA	Mol. Formula	Fragment 1	Mol. Formula	Fragment 2	Mol. Formula	Fragment 3	Mol. Formula	Fragment 4	Fragment 1	Fragment 2	Fragment 3	Fragment 4	Fragment 1	Fragment 2	Fragment 3	Fragment 4	Fragment 1	Fragment 2	Fragment 3	Fragment 4	Fragment 1	Fragment 2	Fragment 3	Fragment 4
Phenylalanine	CDCA	C33H50NO5+	540.368	C33H46NO3+	504.347	C24H35O+	339.268	C9H12NO2+	166.086		504.352	339.268	166.086		504.345	339.269	166.086		9.1207	0	0.602097		5.15518	1.76851	0.602097
Phenylalanine	DCA	C33H50NO5+	540.368	C33H46NO3+	504.347	C24H35O+	339.268	C9H12NO2+	166.086		504.347	339.268	166.086		504.347	339.268	166.086		0	0.589504	0.602097		0.198276	0.589504	0
Phenylalanine	CA	C33H50NO6+	556.363	C33H44NO3+	502.332	C24H33O+	337.253	C9H12NO2+	166.086		502.329	337.252	166.086		502.327	337.252	166.086		6.17122	0.296514	0.602097		8.16194	0.889541	0.602097
Leucine/Isoleucine	CDCA	C30H52NO5+	506.384	C30H48NO3+	470.363	C24H35O+	339.268	C6H14NO2+	132.102		470.362	339.267	132.102		470.362	339.269	132.102		1.48821	2.35802	0.756991		2.12602	0.884256	2.27097
Leucine/Isoleucine	DCA	C30H52NO5+	506.384	C30H48NO3+	470.363	C24H35O+	339.268	C6H14NO2+	132.102		470.36	339.268	132.102		470.362	339.268	132.102		5.31505	1.17901	0.756991		1.27561	0.294752	0.756991
Leucine/Isoleucine	CA	C30H52NO6+	522.379	C30H46NO3+	468.347	C24H33O+	337.253	C6H14NO2+	132.102		468.346	337.252	132.102		468.346	337.252	132.102		1.70813	1.18605	0		2.34868	0.593027	0
Tyrosine	CDCA	C33H50NO6+	556.363	C33H46NO4+	520.342	C24H35O+	339.268	C9H12NO3+	182.081			339.262	182.081			339.267	182.081			17.9799	1.64762			2.06326	2.19682
Tyrosine	DCA	C33H50NO6+	556.363	C33H46NO4+	520.342	C24H35O+	339.268	C9H12NO3+	182.081		520.341	339.269	182.081		520.338	339.267	182.081		2.88272	1.17901	0		8.45598	3.53702	1.09841
Tyrosine	CA	C33H50NO7+	572.358	C33H44NO4+	518.327	C24H33O+	337.253	C9H12NO3+	182.081		518.323	337.252	182.081		518.322	337.252	182.081		6.7525	1.77908	1.09841		8.68179	1.77908	1.09841
Glutamate	CDCA	C29H48NO7+	522.342	C29H44NO5+	486.321	C24H35O+	339.268	C5H10NO4+	148.06		486.318	339.267	148.06		486.316	339.267	148.061		7.40251	4.42128	1.3508		11.1038	4.42128	2.7016
Glutamate	DCA	C29H48NO7+	522.342	C29H44NO5+	486.321	C24H35O+	339.268	C5H10NO4+	148.06		486.321	339.267	148.06		486.322	339.268	148.06		0.616876	2.65277	0.6754		0.616876	1.17901	0.6754
Glutamate	CA	C29H48NO8+	538.337	C29H42NO5+	484.306	C24H33O+	337.253	C5H10NO4+	148.06		484.305	337.252	148.06						1.03241	0.889541	0
Glutamine	CDCA	C29H49N2O6+	521.359	C29H45N2O4+	485.337	C24H35O+	339.268	C5H11N2O3+	147.076		485.342	339.269	147.076		485.339	339.267	147.076		10.0961	0.884256	2.03976		3.70876	2.65277	1.35984
Glutamine	DCA	C29H49N2O6+	521.359	C29H45N2O4+	485.337	C24H35O+	339.268	C5H11N2O3+	147.076		485.337	339.268	147.076		485.336	339.268	147.076		1.85438	1.17901	2.03976		2.88459	1.47376	0.679919
Aspartate	CDCA	C28H46NO7+	508.327	C28H42NO5+	472.306	C24H35O+	339.268	C4H8NO4+	134.045			339.268	134.045		472.304	339.267	134.045			1.47376	1.49204		3.59936	4.42128	1.49204
Aspartate	DCA	C28H46NO7+	508.327	C28H42NO5+	472.306	C24H35O+	339.268	C4H8NO4+	134.045		472.304	339.267	134.044		472.306	339.268	134.045		4.23455	3.24227	2.23806		1.05864	0.294752	0.746019
Aspartate	CA	C28H46NO8+	524.322	C28H40NO5+	470.29	C24H33O+	337.253	C4H8NO4+	134.045		470.287	337.252	134.045		470.291	337.251	134.045		5.74114	1.77908	1.49204		2.76425	5.63376	2.98408
Asparagine	CDCA	C28H47N2O6+	507.343	C28H43N2O4+	471.322	C24H35O+	339.268	C4H9N2O3+	133.061		471.324	339.267	133.061		471.324	339.268	133.061		5.5164	4.12653	0.751536		4.66772	0.589504	0.751536
Asparagine	DCA	C28H47N2O6+	507.343	C28H43N2O4+	471.322	C24H35O+	339.268	C4H9N2O3+	133.061		471.32	339.268	133.061		471.324	339.268	133.061		4.24339	0.884256	0		4.66772	0.589504	0.751536
Serine	DCA	C27H46NO6+	480.332	C27H42NO4+	444.311	C24H35O+	339.268	C3H8NO3+	106.05		444.312	339.269	106.05		444.309	339.267	106.05		3.82615	3.53702	2.82886		3.15095	2.65277	3.77181
Serine	CA	C27H46NO7+	496.327	C27H40NO4+	442.295	C24H33O+	337.253	C3H8NO3+	106.05		442.292	337.252	106.05		442.292	337.252	106.05		7.23499	1.77908	0.942952		7.23499	1.77908	0.942952
Methionine	CDCA	C29H50NO5S+	524.34	C29H46NO3S+	488.319	C24H35O+	339.268	C5H12NO2S+	150.058			339.265	150.058		488.324	339.268	150.059			8.84256	1.33282		9.62485	1.17901	1.99922
Methionine	DCA	C29H50NO5S+	524.34	C29H46NO3S+	488.319	C24H35O+	339.268	C5H12NO2S+	150.058		488.32	339.268	150.058		488.318	339.268	150.058		2.25262	0.884256	0.666408		1.63827	1.47376	0.666408
Methionine	CA	C29H50NO6S+	540.335	C29H44NO3S+	486.304	C24H33O+	337.253	C5H12NO2S+	150.058		486.303	337.253	150.058		486.298	337.252	150.058		0.616899	0	0.666408		12.5436	1.77908	1.33282
Histidine	CDCA	C30H48N3O5+	530.359	C30H44N3O3+	494.338	C24H35O+	339.268	C6H10N3O2+	156.077	530.358	494.336		156.077	530.357	494.337	339.269	156.077	1.31986	2.62978		1.28142	2.82827	0.404582	2.06326	0
Histidine	DCA	C30H48N3O5+	530.359	C30H44N3O3+	494.338	C24H35O+	339.268	C6H10N3O2+	156.077	530.356	494.338		156.077	530.357	494.337	339.266	156.077	4.33669	1.01145		1.28142	3.58248	1.61833	7.66355	0.64071
Histidine	CA	C30H48N3O6+	546.354	C30H42N3O3+	492.322	C24H33O+	337.253	C6H10N3O2+	156.077	546.351	492.32	337.252	156.076					5.12488	4.2655	1.77908	5.12568
Lysine	CDCA	C30H53N2O5+	521.395	C30H49N2O3+	485.374	C24H35O+	339.268	C6H15N2O2+	147.113	521.394	485.373	339.268	147.113					2.6851	1.64821	0.589504	1.3595
Lysine	DCA	C30H53N2O5+	521.395	C30H49N2O3+	485.374	C24H35O+	339.268	C6H15N2O2+	147.113	521.394	485.373	339.268	147.112					0.767173	0.824107	0.884256	2.719
Lysine	CA	C30H53N2O6+	537.39	C30H47N2O3+	483.358	C24H33O+	337.253	C6H15N2O2+	147.113	537.389	483.357	337.253	147.113					1.11651	1.86197	0.296514	0.679751
Arginine	CDCA	C30H53N4O5+	549.401	C30H49N4O3+	513.38	C24H35O+	339.268	C6H15N4O2+	175.119	549.401		339.272	175.119					0.364033		10.6111	1.14208
Arginine	DCA	C30H53N4O5+	549.401	C30H49N4O3+	513.38	C24H35O+	339.268	C6H15N4O2+	175.119	549.4		339.269	175.119	549.4		339.269	175.119	0.910082		2.35802	2.28416	1.27411		2.65277	0
Arginine	CA	C30H53N4O6+	565.396	C30H47N4O3+	511.364	C24H33O+	337.253	C6H15N4O2+	175.119	565.396		337.253	175.119					0.353734		0.296514	0.57104
Glycine	CDCA	C26H44NO5+	450.321	C26H40NO3+	414.3	C24H35O+	339.268	C2H6NO2+	76.0393		414.298	339.269	76.0395		414.301	339.266	76.0397		4.58605	3.53702	2.63022		0.724112	5.30554	5.26044
Glycine	DCA	C26H44NO5+	450.321	C26H40NO3+	414.3	C24H35O+	339.268	C2H6NO2+	76.0393		414.298	339.267	76.0398		414.299	339.269	76.0398		4.34467	3.53702	6.57555		3.62056	1.76851	6.57555
Glycine	CA	C26H44NO6+	466.316	C26H38NO3+	412.285	C24H33O+	337.253	C2H6NO2+	76.0393		412.283	337.252	76.04		412.281	337.252	76.04		3.88081	1.77908	9.20577		8.73183	1.77908	9.20577
Glycine	7-oxoLCA	C26H42NO5+	448.306	C26H40NO4+	430.295	C24H35O2+	355.263	C2H6NO2+	76.0393		430.294	355.263	76.0399		430.294	355.266	76.04		2.55638	1.40741	7.89066		1.85919	7.6	9.20577
Tryptophan	CDCA	C35H51N2O5+	579.379	C35H47N2O3+	543.358	C24H35O+	339.268	C11H13N2O2+	205.097		543.357	339.267	205.097		543.358	339.267	205.097		2.02445	3.83178	0.975147		0.184041	3.83178	0.975147
Tryptophan	DCA	C35H51N2O5+	579.379	C35H47N2O3+	543.358	C24H35O+	339.268	C11H13N2O2+	205.097		543.355	339.267	205.096		543.357	339.267	205.097		5.70526	3.83178	5.85088		2.02445	3.83178	0.975147
Alanine - L or D	CDCA	C27H46NO5+	464.337	C27H42NO3+	428.316	C24H35O+	339.268	C3H8NO2+	90.055		428.313	339.268	90.0553		428.314		90.0552		5.60334	1.47376	3.3313		5.36987		2.22087
Alanine - L or D	CDCA	C27H46NO5+	464.337	C27H42NO3+	428.316	C24H35O+	339.268	C3H8NO2+	90.055			339.266	90.0553							6.7793	3.3313
Alanine - L or D	DCA	C27H46NO5+	464.337	C27H42NO3+	428.316	C24H35O+	339.268	C3H8NO2+	90.055		428.313	339.268	90.0554		428.315	339.269	90.0555		5.60334	1.17901	4.44173		2.33473	2.65277	5.55216
Alanine - L or D	DCA	C27H46NO5+	464.337	C27H42NO3+	428.316	C24H35O+	339.268	C3H8NO2+	90.055		428.315	339.265	90.0552						3.26862	8.25306	2.22087
Alanine - L or D	CA	C27H46NO6+	480.332	C27H40NO3+	426.3	C24H33O+	337.253	C3H8NO2+	90.055		426.294	337.252	90.056		426.296	337.251	90.055		14.7783	1.77908	11.1043		10.0868	4.74422	0
Alanine - L or D	CA	C27H46NO6+	480.332	C27H40NO3+	426.3	C24H33O+	337.253	C3H8NO2+	90.055		426.298	337.251	90.055		426.296	337.252	90.0556		5.39526	4.74422	0		11.2597	2.0756	6.6626
Valine - L or D	CDCA	C29H50NO5+	492.368	C29H46NO3+	456.347	C24H35O+	339.268	C5H12NO2+	118.086		456.346	339.268	118.086		456.349	339.268	118.086		2.62958	0.589504	2.54051		3.94437	0.589504	2.54051
Valine - L or D	CDCA	C29H50NO5+	492.368	C29H46NO3+	456.347	C24H35O+	339.268	C5H12NO2+	118.086						456.346	339.269	118.086						2.62958	2.35802	2.54051
Valine - L or D	DCA	C29H50NO5+	492.368	C29H46NO3+	456.347	C24H35O+	339.268	C5H12NO2+	118.086		456.346	339.267	118.086		456.346	339.268	118.086		2.62958	3.53702	2.54051		2.62958	0.589504	2.54051
Valine - L or D	DCA	C29H50NO5+	492.368	C29H46NO3+	456.347	C24H35O+	339.268	C5H12NO2+	118.086						456.346	339.267	118.086						2.62958	3.53702	2.54051
