# Supplementary material for: Dominant Bacterial Phyla from the Human Gut Show Widespread Ability To Transform and Conjugate Bile Acids
Source: mSystems. 2021 Aug 31;6(4):10.1128/msystems.00805-21. doi: 10.1128/msystems.00805-21 (PMC12338150; doi:10.1128/msystems.00805-21)
Supplement: TABLE S6 [file msystems.00805-21-st006.xlsx]

## Sheet: BioinformaticComparison
Supplementary Table 7. Comparison of observed bile acid transformations vs. bioinformatic predictions of HSD activity
	3-HSD			7-HSD			12-HSD
	In vitro activity (this study)	Bioinformatic search (this study)	Kisiela et al.	In vitro activity (this study)	Bioinformatic search (this study)	Kisiela et al.	In vitro activity (this study)	Bioinformatic search (this study)	Kisiela et al.	Doden et al.
Lactobacillus ruminis	x
Proteus penneri		xx		x
Escherichia fergusonii				x
Escherichia coli K12				x		x
Fusobacterium varium* (ATCC 27725)				x		x
Alistipes indistinctus	x	x		x	x					x
Bacteroides uniformis										x
Bacteroides vulgatus				x						x
Bacteroides finegoldii				x	x	x	x			x
Bacteroides intestinalis				x	x	x				x
B. thetaiotaomicron 3731 *(ATCC 28148) ^(No strain info)				x	x	x	x			x
Bacteroides ovatus				x	x	x
Bacteroides caccae				x	x	x				x
B. thetaiotaomicron VPI-5482 ^(No strain info)				x	x	x	x			x
Bacteroides xylanisolvens				x	x
B. thetaiotaomicron 7330* (ATCC 28148) ^(No strain info)				x	x	x				x
B. pseudocatenulatum	x			x
Bifidobacterium adolescentis	x			x
Bifidobacterium dentium	x			x
Bifidobacterium bifidum	x			x
Collinsella aerofaciens	x	x	x	x			x		x	x
Collinsella stercoris	x			x			x	x	x	x
Collinsella intestinalis	x		x	x
Streptococcus infantarius	x			x
Holdemania filiformis	x			x		x	x	x	x	x
E. ramosum		x					x	x	x	x
Enterocloster bolteae	x	xxx		x				xxxxx
Hungatella hathewayi	x	x		x			x	xx	x	x
Clostridium M62_1	x	x		x	x	x
Roseburia intestinalis	x			x
Ruminococcus GM2/1	x			x
Blautia luti	x	x		x
Clostridium leptum	x	x		x
Ruminococcus gnavus	x	xx	x
Clostridium asparagiforme	x			x			x	xx	x	x
Clostridium hylemonae		xxxx	x	x			x	xx	x	x
Dorea formicigenerans	x	x	x	x			x	x	x	x
Dorea longicatena	x			x
Coprococcus comes	x			x			x	x	x	x
Tyzzerella nexilis	x			x
Clostridium scindens *^(ATCC 35704)	x	xxx	x	x	x	x		x	x	x
Ruminococcus torques	x	x	x	x
Blautia hansenii	x	x	x
Akkermansia muciniphila
Anaerococcus hydrogenalis
Bacteroides cellulosilyticus
Bacteroides coprophilus										x
Bacteroides dorei		xx						x
Bacteroides plebeius										x
Bacteroides stercoris										x
Bifidobacterium angulatum
Citrobacter youngae
Clostridium sporogenes		x
Clostridium symbiosum					x
Desulfovibrio piger GOR1
Edwardsiella tarda
Enterobacter cancerogenus
Holdemanella biformis
Lachnospira eligens		xxx						x
Eubacterium rectale
Faecalibacterium prausnitzii M21/2 ^(KLE1255, L2-6)										x
Marvinbryantia formatexigens
Megamonas funiformis		x
Mitsuokella multacida		x
Parabacteroides johnsonii										x
Parabacteroides merdae										x
Providencia rettgeri		x
Providencia stuartii		x
Ruminococcus lactaris								xx
Subdoligranulum variabile
Victivallis vadensis
Parabacteroides distasonis
Count	27	22	8	38	12	12	12	13	10	25
Matches between observed and predicted		12	7		11	12		8	9	12
Predicted, but not observed		10	1		1	0		5	1	13
Observed, but not predicted		15	20		27	26		4	3	0
Note: Number of "x's" represent how many proteins were predicted as HSD in each strain.
*Indicates when there was a species level rather than strain level match from the Kisiela study. The ATCC identifier used in Kisiela et al. is listed in parentheses following the name of the bacteria.
^Indicates when there was a species level rather than strain level match from the Doden study. The strain info from Doden et al., when provided, is listed in parentheses following the name of the bacteria.
